# Supplementary material for: Subjective-Physiological Coherence during Food Consumption in Older Adults
Source: Nutrients. 2022 Nov 9;14(22):4736. doi: 10.3390/nu14224736 (PMC9698163; doi:10.3390/nu14224736)
Supplement: Supplementary file 1 [file nutrients-14-04736-s001.zip]

Archive with 1 entries (1 files):
- nutrients-1992355-supplementary.pdf
